# Supplementary material for: Functional and Structural Properties of Type V Collagen from the Skin of the Shortbill Spearfish (Tetrapturus angustirostris)
Source: Molecules. 2024 May 27;29(11):2518. doi: 10.3390/molecules29112518 (PMC11173678; doi:10.3390/molecules29112518)
Supplement: Supplementary file 1 [file molecules-29-02518-s001.zip]

Archive with 1 entries (1 files):
- molecules-3014428-supplementary.pdf
